# Supplementary material for: Scaling laws in natural conversations among elderly people
Source: PLoS One. 2021 Feb 19;16(2):e0246884. doi: 10.1371/journal.pone.0246884 (PMC7894956; doi:10.1371/journal.pone.0246884)
Supplement: S1 Data — (ZIP) [file pone.0246884.s001.zip]

Archive with 6 entries (5 files):
- code/
- __MACOSX/._code
- code/scaling_law.R
- __MACOSX/code/._scaling_law.R
- code/function.R
- __MACOSX/code/._function.R
