# Supplementary material for: Scaling laws in natural conversations among elderly people
Source: PLoS One. 2021 Feb 19;16(2):e0246884. doi: 10.1371/journal.pone.0246884 (PMC7894956; doi:10.1371/journal.pone.0246884)
Supplement: S1 Data — (ZIP) [file pone.0246884.s001.zip › code/scaling_law.R]

## load library and functions
library(ggplot2)
library(nlme)
source("function.R")


## input data
# raw data
w <- read.table("data.txt", header = T)
# Heap's relationship
d <- read.table("data_heaps.txt", header = T)
# cognitive scores etc.
cog <- read.csv("cognitive_score.csv")

## PCA for cognitive scores
cog2 <- data.frame(moca = cog$moca, LM = cog$logical_1 + cog$logical_2, SC = cog$digit_symbol, DS = cog$digit_span_forward + cog$digit_span_backward)

newx1 <- prcomp(x = cog2, scale = T)
summary(newx1)
factor.loading <- sweep(newx1$rotation, MARGIN = 2, newx1$sdev, FUN = "*")
factor.loading
cog <- transform(cog, PC1 = scale(newx1$x[, 1]))


# plot Fig.1
### Rank-frequency distribution
zip <- c()
uid <- unique(w$id)
for (i in 1:length(uid)) {
  subd <- subset(w, id == uid[i])
  ta <- as.numeric(sort(table(as.character(subd$word)), decreasing = T))
  ta <- ta / sum(ta)
  zip <- rbind(zip,
          data.frame(
            id = rep(uid[i], length(ta)),
            rank = 1:length(ta),
            freq = ta,
            score = rep(subset(cog, id == uid[i], PC1)$PC1, length(ta))
          ))
}

g1 <-
  ggplot(zip, aes(
    x = rank,
    y = freq,
    group = factor(id),
    color = score
  ))
g1 <-
  g1 + geom_line() + xlab(expression(paste("Rank ", italic("r")))) + ylab("Frequency") + labs(title = "(A)")
g1 <-
  g1 + theme_bw() + theme(
    legend.title = element_text(size = 12),
    legend.text = element_text(size = 12),
    legend.position = c(0.05, 0.05),
    legend.justification = c(0, 0),
    axis.ticks = element_line(colour = "black"),
    axis.text = element_text(colour = "black", size = 12),
    panel.grid = element_blank(),
    plot.title = element_text(size = 16)
  ) + labs(color = "cognitive\nscore")
g1 <-
  g1 + scale_x_log10(
    breaks = c(1, 10, 100, 1000),
    label = c(
      expression(10 ^ 0),
      expression(10 ^ 1),
      expression(10 ^ 2),
      expression(10 ^ 3)
    )
  ) + scale_y_log10(
    breaks = c(0.0001, 0.001, 0.01, 0.1),
    label = c(
      expression(10 ^ -04),
      expression(10 ^ -03),
      expression(10 ^ -02),
      expression(10 ^ -01)
    )
  )


## Type-token relation ship
cs <- c()
for (i in 1:length(uid)) {
  subd <- subset(cog, id == uid[i])
  cs <- c(cs, rep(subd$PC1, length(which(d$id == uid[i]))))
}
d <- transform(d, score = cs)

g2 <-
  ggplot(d, aes(
    x = token,
    y = type,
    group = factor(id),
    color = score
  ))
g2 <- g2 + geom_line() + xlab(expression(paste("Number of words ", italic("M")))) + ylab(expression(paste("Number of different words ", italic("N")))) + labs(title = "(B)")
                           
g2 <-
  g2 + theme_bw() + theme(
    legend.position = "none",
    legend.justification = c(0, 0),
    axis.ticks = element_line(colour = "black"),
    plot.title = element_text(size = 16),
    axis.title = element_text(size = 12),
    axis.text = element_text(colour = "black", size = 12),
    panel.grid = element_blank()
  )
g2 <- g2 + scale_x_continuous(breaks = c(0, 10000, 20000, 30000, 40000))


g3 <-
  ggplot(d, aes(
    x = token,
    y = type,
    group = factor(id),
    color = score
  ))
g3 <- g3 + geom_line() + xlab("") + ylab("")
g3 <-
  g3 + theme_bw() + theme(
    legend.position = "none",
    axis.ticks = element_line(colour = "black"),
    axis.text = element_text(colour = "black", size = 12),
    panel.grid = element_blank()
  )
g3 <- g3 + scale_x_log10(
  breaks = c(1, 10, 100, 1000, 10000),
  label = c(
    expression(10 ^ 0),
    expression(10 ^ 1),
    expression(10 ^ 2),
    expression(10 ^ 3),
    expression(10 ^ 4)
  )
)
g3 <-
  g3 + scale_y_log10(
    breaks = c(1, 10 , 100 , 1000, 10000),
    label = c(
      expression(10 ^ 0),
      expression(10 ^ 1),
      expression(10 ^ 2),
      expression(10 ^ 3),
      expression(10 ^ 4)
    )
  )
g3 <- ggplotGrob(g3)

g4 <-
  g2 + annotation_custom(
    grob = g3,
    xmin = 23000,
    xmax = 50000,
    ymin = -400,
    ymax = 2000
  )

fig1A <- ggplotGrob(g1)
fig1B <- ggplotGrob(g4)
fig1 <- cbind(fig1A, fig1B, size = "first")
ggsave(
  "Zipf and Heaps laws.png",
  plot = fig1,
  dpi = 600,
  width = 10.0,
  height = 4.5
)


### Zipf's law
llh <- c()
fit.result <- c()
aic <- c()
llhr <- c()
aicw <- c()

for(i in 1:length(uid)){
  subd <- subset(w, id == uid[i])
  
  ta <- as.numeric(sort(table(as.character(subd$word)), decreasing = T))
  y <- ta[1:length(ta)]
  
  fit.pl <- optim(-0.5, llh.PL, y = y)
  fit.spl <- optim(c(1, -0.5), llh.SPL, y = y)
  fit.plc1 <- optim(c(0.0001, -0.5), llh.PLcut1, y = y)
  fit.logn <- optim(c(1, 1), llh.lognormal, y = y)
  fit.wei <- optim(c(1, 1), llh.weibull, y = y)
  fit.dpl <- optim(c(10, -0.5), llh.DPL, y = y)
  
  fit.result <- rbind(fit.result, c(fit.pl$par, fit.spl$par, fit.plc1$par, fit.logn$par, fit.wei$par, fit.dpl$par))
  subllh <- c(fit.pl$value, fit.spl$value, fit.plc1$value, fit.logn$value, fit.wei$value, fit.dpl$value)
  subaic <- subllh*2 + c(1, rep(2, 5))*2
  subllhr <- exp(-(subaic - min(subaic))/2)
  subw <- subllhr/sum(subllhr)
  llh <- rbind(llh, subllh)
  aic <- rbind(aic, subaic)
  llhr <- rbind(llhr, subllhr)
  aicw <- rbind(aicw, subw)
}

rst <- data.frame(alpha = -fit.result[,3], splc = fit.result[,2], aicw = aicw[,2])


## Heaps's law
numtoken <- c()
numtype <- c()
br <- c()
rsq <- c()
new.slope.opt <- c()
br.opt <- c()

for(i in 1:length(uid)){
  subd <- subset(d, id == uid[i])
  ss <- c()
  sg <- c()
  for(j in 1:100){
    st <- optim(c(0.7), min.heap, y = c(j, subd$type))
    ss[j] <- st$value
    sg[j] <- st$par
  }
  optv <- sg[which(ss == min(ss))[1]]
  br2 <- which(ss == min(ss))[1]
  new.slope.opt[i] <- optv
  br.opt[i] <- br2
  
  numtoken[i] <- nrow(subd)
  numtype[i] <- max(subd$type)
  
  m <- c(1:br2, (br2^(1-optv)*((br2+1):nrow(subd))^optv))
  rsq[i] <- 1 - sum((log10(subd$type) - log10(m))^2)/sum((log10(subd$type) - mean(log10(subd$type)))^2)
}

rst <- transform(rst, br= br.opt, beta = new.slope.opt, rsq = rsq, numtoken = numtoken, numtype = numtype)
rst <- data.frame(cog, rst)


### Regression (GLMM)
## cognitive score vs alpha
rst$scale.age <- scale(rst$age)
fit <- lme(alpha ~ PC1 + scale.age + gender + condition, random = list(group = ~1), data = rst)
summary(fit)

g <- ggplot(rst, aes(x = PC1, y = alpha, shape = gender))
g <- g + geom_point(size = 2) + ylab(expression(paste("Zipf's exponent ", italic(alpha)))) + xlab("Cognitive score")
g <- g + theme_bw() + theme(axis.ticks=element_line(colour = "black"),axis.title=element_text(size=12), legend.box.background = element_rect(colour = "black"),
                            axis.text=element_text(colour = "black", size = 12), panel.grid = element_blank(), legend.position = "none", legend.justification = c(0,0))
g
ggsave("cognitive_alpha.png", dpi = 600, width = 5, height = 4.5)


## cognitive score vs beta
fit <- lme(beta ~ PC1 + scale.age + gender + condition, random = list(group = ~1), data = rst)
summary(fit)
coeff <- fit$coefficients$fixed
fitmodel <- data.frame(x = seq(-2, 2, 0.01), model_male = seq(-2, 2, 0.01)*coeff[2] + coeff[1] + coeff[4], model_female = seq(-2, 2, 0.01)*coeff[2] + coeff[1])

g <- ggplot()
g <- g + geom_point(data = rst, aes(x = PC1, y = beta, shape = gender), size = 2) + ylab(expression(paste("Heaps' exponent ", italic(beta)))) + xlab("Cognitive score")
g <- g + theme_bw() + theme(axis.ticks=element_line(colour = "black"),axis.title=element_text(size=12), legend.box.background = element_rect(colour = "black"),
                            axis.text=element_text(colour = "black", size = 12), panel.grid = element_blank(), legend.position = "none", legend.justification = c(0,0))
g <- g + geom_line(data = fitmodel, aes(x = x, y = model_male), color = "blue", size = 1)
g <- g + geom_line(data = fitmodel, aes(x = x, y = model_female), color = "red", size = 1)
g
ggsave("cognitive_beta.png", dpi = 600, width = 5, height = 4.5)


## moca vs beta
fit <- lme(beta ~ moca + scale.age + gender + condition, random = list(group = ~1), data = rst)
summary(fit)

## logical memory vs beta
rst <- transform(rst, LM = cog$logical_1 + cog$logical_2, DS = cog$digit_span_forward + cog$digit_span_backward)
fit <- lme(beta ~ LM + scale.age + gender + condition, random = list(group = ~1), data = rst)
summary(fit)

## digit symbol vs beta
fit <- lme(beta ~ digit_symbol + scale.age + gender + condition, random = list(group = ~1), data = rst)
summary(fit)

## digit span vs beta
fit <- lme(beta ~ DS + scale.age + gender + condition, random = list(group = ~1), data = rst)
summary(fit)


## alpha vs beta
cor.test(rst$alpha, rst$beta, method = "p")
alpha.t <- seq(1.15, 1.4, 0.01)
beta.t <- 1/alpha.t
g <- ggplot(rst, aes(x = alpha, y = beta))
g <- g + geom_point()
g <- g + geom_line(data = data.frame(alpha = alpha.t, beta = beta.t), aes(x = alpha, y = beta))
g <- g + xlim(min(rst$alpha), max(rst$alpha)) + ylim(0.62, 0.85)
g <- g + xlab(expression(paste("Zipf's exponent ", italic(alpha)))) + ylab(expression(paste("Heaps' exponent ", italic(beta))))
g <- g + theme_bw() + theme(axis.ticks=element_line(colour = "black"),axis.title=element_text(size=12), legend.box.background = element_rect(colour = "black"),
                            axis.text=element_text(colour = "black", size = 12), panel.grid = element_blank(), legend.position = "none", legend.justification = c(0,0))
g
ggsave("alpha_beta.png", dpi = 600, width = 5, height = 4.5)


## Remove the effect of number of words in Zipf's law
pv <- c()
co <- c()
up <- c()
lw <- c()
x <- c(500, 1000, 2000, 4000, 8000, 12000, 16000, 20000)
n <- c()
for(k in x){
  a1 <- c() 
  a2 <- c() 
  numw <- c()
  numt <- c()
  cscore <- c()
  drange <- k
  for(i in 1:length(uid)){
    subd <- subset(w, id == uid[i])
    subd <- transform(subd, len = 1:nrow(subd))
    subd <- subset(subd, len <= drange)
    
    ta <- as.numeric(sort(table(as.character(subd$word)), decreasing = T))
    y <- ta[1:length(ta)]
    
    fit.spl <- optim(c(1, -0.5), llh.SPL, y = y)
    a1[i] <- fit.spl$par[1]
    a2[i] <- fit.spl$par[2]
    numw[i] <- nrow(subd)
    numt[i] <- length(unique(subd$meishi))
  }
  result1 <- data.frame(id = uid, const = a1, slope = a2, numtoken = numw, numtype = numt, score = rst$PC1)
  
  result1 <- subset(result1, numtoken == drange)
  cor.result <- cor.test(result1$slope, result1$score)
  pv <- c(pv, cor.result$p.value)
  co <- c(co, cor.result$estimate)
  up <- c(up, cor.result$conf.int[2])
  lw <- c(lw, cor.result$conf.int[1])
  n <- c(n, nrow(result1))
}

result.range <- data.frame(token = x, pv = pv, cor = co, up = up, lw = lw, n = n)

g <- ggplot(result.range, aes(x = token, y = cor))
g <- g + geom_line()
g <- g + geom_ribbon(aes(ymin = lw, ymax = up), alpha = 0.2) + ylim(c(-0.45, 1))
g <- g + theme_bw() + theme(axis.ticks=element_line(colour = "black"),
                            axis.text=element_text(colour = "black", size = 11), panel.grid = element_blank(),
                            plot.margin=unit(c(0.5,0.5,0.2,0.2),"cm"))
g <- g + xlab("Fixed number of words") + ylab(expression(paste("Correlation between cognitive score and exponent ", italic(alpha))))
g <- g + geom_abline(intercept = 0, slope = 0, colour = "blue", linetype = 2)
g
ggsave("number_words_correlation_with_alpha.png", dpi = 600, width = 5, height = 4.5)


## Remove the effect of number of words in Heaps' law
pv <- c()
co <- c()
up <- c()
lw <- c()
x <- c(500, 1000, 2000, 4000, 8000, 12000, 16000, 20000)
n <- c()
for(k in x){
  a1 <- c() 
  a2 <- c() 
  numw <- c()
  numt <- c()
  cscore <- c()
  drange <- k
  for(i in 1:length(uid)){
    subd <- subset(d, id == uid[i] & token <= drange)
    ss <- c()
    sg <- c()
    for(j in 1:100){
      st <- optim(c(0.7), min.heap, y = c(j, subd$type))
      ss[j] <- st$value
      sg[j] <- st$par
    }
    optv <- sg[which(ss == min(ss))[1]]
    br2 <-  which(ss == min(ss))[1]
    a2[i] <- optv
    a1[i] <- br2
    numw[i] <- nrow(subd)
    numt[i] <- subd$type[nrow(subd)]
  }
  
  rst2 <- data.frame(id = uid, m = a1, beta = a2, numtoken = numw, numtype = numt, score = rst$PC1)
  
  rst2 <- subset(rst2, numtoken == drange)
  cor.result <- cor.test(rst2$beta, rst2$score)
  pv <- c(pv, cor.result$p.value)
  co <- c(co, cor.result$estimate)
  up <- c(up, cor.result$conf.int[2])
  lw <- c(lw, cor.result$conf.int[1])
  n <- c(n, nrow(rst2))
}

result.range <- data.frame(token = x, pv = pv, cor = co, up = up, lw = lw, n = n)

g <- ggplot(result.range, aes(x = token, y = cor))
g <- g + geom_line()
g <- g + geom_ribbon(aes(ymin = lw, ymax = up), alpha = 0.2) + ylim(c(-0.45, 1))
g <- g + theme_bw() + theme(axis.ticks=element_line(colour = "black"),
                            axis.text=element_text(colour = "black", size = 11), panel.grid = element_blank(),
                            plot.margin=unit(c(0.5,0.5,0.2,0.2),"cm"))
g <- g + xlab("Fixed number of words") + ylab(expression(paste("Correlation between cognitive score and exponent ", italic(beta))))
g <- g + geom_abline(intercept = 0, slope = 0, colour = "blue", linetype = 2)
g
ggsave("number_words_correlation_with_beta.png", dpi = 600, width = 5, height = 4.5)

write.table(rst, file = "summary.txt", row.names = F)


## fig 4
## for each sessioin
group_name <- unique(w$group)

rst2 <- c()
for(i in 1:length(group_name)){
  dg <- subset(w, group == group_name[i])
  n_tot <- nrow(dg)
  dg <- transform(dg, wid = 1:n_tot)
  uid2 <- unique(dg$id)
  for(j in 1:length(uid2)){
    dsub <- subset(dg, id == uid2[j])
    l <- 0
    hoge <- c()
    num_dw <- c()
    for(k in 1:nrow(dsub)){
      num_dw <- c(num_dw, length(unique(dsub$word[1:k])))
      if(l < num_dw[k]){
        l <- l + 1
        hoge <- rbind(hoge, dsub[k,])
      }
    }
    p_or_n <- c()
    for(k in 1:nrow(hoge)){
      t <- hoge$session[k]
      tst <- subset(dg, session == t, wid)$wid[1]
      p_or_n[k] <- sum(hoge$word[k] == dg$word[tst:(hoge$wid[k])]) - 1
    }
    p_or_n[p_or_n >= 1] <- 1
    hoge <- transform(hoge, p_or_n = p_or_n)
    rst2 <- rbind(rst2, hoge)
  }
}

ratio <- c()
for(i in 1:length(uid)){
  dsub <- subset(rst2, id == uid[i] & wid != 1 & session >= 1 & condition == "free")
  ratio[i] <- sum(dsub$p_or_n)/nrow(dsub)
}
pe <- which(!is.nan(ratio))
gd <- data.frame(beta = rst$beta[pe], fromother = ratio[pe])
g <- ggplot(gd, aes(y = beta, x = fromother))
g <- g + geom_point(size = 2)
g <- g + ylab(expression(paste("Heaps' exponent ", italic(beta)))) + xlab("Ratio of new words from others")
g <- g + stat_smooth(method = "lm", se = F, colour = "blue", size = 1)
g <- g + theme_bw() + theme(legend.title = element_text(size = 12), legend.text = element_text(size = 12), legend.position = c(0.05, 0.05), legend.justification = c(0,0), axis.ticks=element_line(colour = "black"),
                            axis.text=element_text(colour = "black", size = 12), panel.grid = element_blank(), plot.title = element_text(size = 18)) + labs(color = "model")
g
ggsave("ratio_new_words_from_others.png", dpi = 600, width = 5, height = 4.5)

cor.test(rst$beta[pe], ratio[pe], method = "p")


### histgram of # of tokens and types for FigS1
gh <- ggplot(rst, aes(x = numtoken))
gh <- gh + geom_histogram(binwidth = 1500, color = "black", fill = "gray")
gh <- gh + theme_bw() + theme(axis.ticks=element_line(colour = "black"),
                              axis.text=element_text(colour = "black"), panel.grid = element_blank())
gh <- gh + xlab("Number of words") + ylab("Frequency") + labs(title = "A") 
gh <- ggplotGrob(gh)

gi <- ggplot(rst, aes(x = numtype))
gi <- gi + geom_histogram(binwidth = 100, color = "black", fill = "gray")
gi <- gi + theme_bw() + theme(axis.ticks=element_line(colour = "black"),
                              axis.text=element_text(colour = "black"), panel.grid = element_blank())
gi <- gi + xlab("Number of different words") + ylab("") + labs(title = "B") 
gi <- ggplotGrob(gi)

figS1 <- cbind(gh, gi, size = "first")
plot(figS1)
ggsave("words_freq_figS1.png", plot = figS1, dpi = 600, width = 10, height = 4.5)


## example of fitting for FigS2
i <- 7
subd <- subset(w, id == uid[i])

# Zipf
ta <- as.numeric(sort(table(as.character(subd$word)), decreasing = T))
y <- ta[1:length(ta)]
fit.spl <- optim(c(1, -0.5), llh.SPL, y = y)

ta <- ta/sum(ta)
gd <- data.frame(r = 1:length(ta), freq = ta)
gd2 <- data.frame(r = 1:length(ta), freq = 1/sum((1:length(ta) + fit.spl$par[1])^fit.spl$par[2])*(1:length(ta)+fit.spl$par[1])^fit.spl$par[2])
g <- ggplot(gd, aes(x = r, y = freq))
g <- g + theme_bw() + theme(axis.ticks=element_line(colour = "black"),axis.title=element_text(size=12), legend.box.background = element_rect(colour = "black"),
                            axis.text=element_text(colour = "black", size = 12), panel.grid = element_blank(), legend.position = c(0.05, 0.75), legend.justification = c(0,0))
g <- g + geom_point() + xlab(expression(paste("Rank ", italic("r")))) + ylab("Frequency")
g <- g + geom_line(data = gd2, aes(x = r, y = freq), color = "blue", size = 1)
g <- g + scale_x_log10(
  breaks = c(1, 10, 100, 1000),
  label = c(
    expression(10 ^ 0),
    expression(10 ^ 1),
    expression(10 ^ 2),
    expression(10 ^ 3)
  )
) + scale_y_log10(
  breaks = c(0.0001, 0.001, 0.01, 0.1),
  label = c(
    expression(10 ^ -04),
    expression(10 ^ -03),
    expression(10 ^ -02),
    expression(10 ^ -01)
  )
)
g
ggsave("fitting_example_zipf.png", dpi = 600, width = 5, height = 4.5)

# Heaps
subd <- subset(d, id == uid[i])
ss <- c()
sg <- c()
for(j in 1:100){
  st <- optim(c(0.7), min.heap, y = c(j, subd$type))
  ss[j] <- st$value
  sg[j] <- st$par
}
optv <- sg[which(ss == min(ss))[1]]
br <-  which(ss == min(ss))[1]

m <- c(1:br, (br^(1-optv)*((br+1):nrow(subd))^optv))

plot(subd$token, subd$type, type = "p", lty = 2, log = "")
lines(subd$token, m, col = "blue", lwd = 2)
1 - sum((log10(subd$type) - log10(m))^2)/sum((log10(subd$type) - mean(log10(subd$type)))^2)

gd <- data.frame(token = subd$token, type = subd$type, model = m)
g <- ggplot(gd, aes(x = token, y = type))
g <- g + geom_point()
g <- g + geom_line(aes(x = token, y = model), color = "blue", size = 1)
g <- g + theme_bw() + theme(axis.ticks=element_line(colour = "black"),axis.title=element_text(size=12), legend.box.background = element_rect(colour = "black"),
                            axis.text=element_text(colour = "black", size = 12), panel.grid = element_blank(), legend.position = c(0.05, 0.75), legend.justification = c(0,0))
g <- g + xlab(expression(paste("Number of words ", italic("M")))) + ylab(expression(paste("Number of different words ", italic("N"))))
g
ggsave("fitting_example_heaps.png", dpi = 600, width = 5, height = 4.5)

### histogram of R^2 value
g <- ggplot(rst, aes(x = rsq))
g <- g + geom_histogram(color = "black", fill = "gray")
g <- g + theme_bw() + theme(axis.ticks=element_line(colour = "black"),axis.title=element_text(size=12), legend.box.background = element_rect(colour = "black"),
                              axis.text=element_text(colour = "black", size = 12), panel.grid = element_blank(), legend.position = "none", legend.justification = c(0,0),
                            plot.margin= unit(c(1, 1, 1, 1), "lines"))
g <- g + xlab("R-squared values") + ylab("Frequency")
g
ggsave("histogram_Rsquared.png", dpi = 600, width = 5, height = 4.5)
