# Supplementary material for: Scaling laws in natural conversations among elderly people
Source: PLoS One. 2021 Feb 19;16(2):e0246884. doi: 10.1371/journal.pone.0246884 (PMC7894956; doi:10.1371/journal.pone.0246884)
Supplement: S1 Data — (ZIP) [file pone.0246884.s001.zip › code/function.R]

### Functions ### 

llh.PL <- function(x, y) {
  r <- 1:length(y)
  r2 <- 1:100000
  C <- 1/sum(r2^x)
  return(-sum(y*log(C*r^x)))
}

llh.SPL <- function(x, y) {
  r <- 1:length(y)
  C <- 1/sum((r + x[1])^x[2])
  return(-sum(y*log(C*(r + x[1])^x[2])))
}

llh.SPL2 <- function(x, y){
  v <- y[1]
  w <- y[2:length(y)]
  r <- 1:length(w)
  C <- 1/sum((r+v)^x[1])
  return(-sum(w*log(C*(r + v)^x[1])))
}

llh.newSPL <- function(x) {
  alpha <- c()
  llh <- c()
  for(j in 1:100){
    fit.rst <- optimize(llh.SPL2, interval = c(-2, -0.5), y = c(j - 1, x))
    alpha[j] <- fit.rst$minimum
    llh[j] <- fit.rst$objective
  }
  return(c(which.min(llh)[1] - 1, alpha[which.min(llh)[1]], min(llh)))
}

llh.PLcut1 <- function(x, y) {
  r <- 1:length(y)
  C <- 1/sum(exp(-x[1]*r)*r^x[2])
  return(-sum(y*log(C*exp(-x[1]*r)*r^x[2])))
}

llh.lognormal <- function(x, y) {
  r <- 1:length(y)
  C <- 1/sum(r^(-1)*exp(-0.5*(log(r) - x[1])^2/(x[2]^2)))
  return(-sum(y*log(C*r^(-1)*exp(-0.5*(log(r) - x[1])^2/(x[2]^2)))))
}

llh.weibull <- function(x, y) {
  r <- 1:length(y)
  C <- 1/sum(r^(x[2] - 1)*exp(-x[1]*r^(-x[2])))
  return(-sum(y*log(C*r^(x[2] - 1)*exp(-x[1]*r^(-x[2])))))
}

llh.DPL <- function(x, y) {
  r <- 1:length(y)
  if(x[1] < 1){
    r1 <- 1:1
    r2 <- 2:length(y)
  }else{
    r1 <- 1:floor(x[1])
    r2 <- (floor(x[1]) + 1):length(y)
  }
  C <- 1/sum(c(r1^(-1), (floor(x[1])^(-x[2] - 1)*r2^x[2])))
  return(-sum(c(y[r1]*log(C*(r1)^(-1)), y[r2]*log(C*(floor(x[1])^(-x[2] - 1)*r2^x[2])))))
}


min.heap <- function(x, y) {
  br <- y[1]
  d <- y[2:length(y)]
  r1 <- 1:br
  r2 <- (br+1):(length(y)-1)
  return(sum((log10(d[r1]) - log10(r1))^2) + sum((log10(d[r2]) - log10(br^(1-x[1])*r2^x[1]))^2))
}


scientific_10 <- function(x) {
  index_zero <- which(x == 0)
  label <- scientific_format()(x)
  label <- str_replace(label, "e", " %*% 10^")
  label <- str_replace(label, "\\^\\+", "\\^")
  label[index_zero] <- "0"
  parse(text=label)
}

diff.dist <- function(x, y){
  max(abs(x - y))
}

compara <- function(x, y){
  return(sum(x > y) + 1)
}

r.gen <- function(model, n){
  cp <- cumsum(model)
  r <- runif(n)
  apply(matrix(r), 1, compara, cp)
}

normalize <- function(x){
  (x - mean(x))/sd(x)
}
