# Supplementary material for: Scaling laws in natural conversations among elderly people
Source: PLoS One. 2021 Feb 19;16(2):e0246884. doi: 10.1371/journal.pone.0246884 (PMC7894956; doi:10.1371/journal.pone.0246884)
Supplement: S2 File — (TXT) [file pone.0246884.s003.txt]

"id" "group" "condition" "age" "gender" "moca" "logical_1" "logical_2" "digit_symbol" "digit_span_forward" "digit_span_backward" "PC1" "alpha" "splc" "aicw" "br" "beta" "rsq" "numtoken" "numtype" "scale.age" "LM" "DS"
1 "A" "free" 74 "f" 26 9 8 35 9 5 -0.488595197119956 1.29296624841051 6.1532282252279 1 32 0.6651708984375 0.999386351916009 22294 2454 0.425190239558212 17 14
2 "A" "free" 72 "m" 27 10 9 44 10 6 0.204478818223146 1.22997611401371 4.13964860842387 1 18 0.70562255859375 0.99903734945021 8122 1348 -0.202931705243695 19 16
3 "A" "free" 73 "m" 27 6 5 40 10 6 -0.478136090352456 1.35492834360896 7.69967355141483 1 32 0.657318115234375 0.999590256942419 30869 2872 0.111129267157259 11 16
4 "A" "free" 68 "f" 25 11 9 40 13 9 0.416180697673806 1.28773443710079 5.24368630866276 1 30 0.67175048828125 0.999075003250301 18331 2223 -1.45917559484751 20 22
5 "B" "free" 69 "m" 28 9 8 52 9 5 0.200998483216527 1.32904879842453 6.53434002853776 1 22 0.675091552734375 0.99913205659917 47906 3814 -1.14511462244655 17 14
6 "B" "free" 73 "f" 24 5 4 50 9 4 -1.22670364659233 1.26415504317091 3.39771570873331 1 19 0.678633422851562 0.999188022023119 12061 1518 0.111129267157259 9 13
7 "B" "free" 71 "f" 27 16 12 64 10 4 1.09811680532793 1.37347640252491 5.90153991033556 1 25 0.66296630859375 0.999303713162292 20380 2084 -0.516992677644648 28 14
8 "B" "free" 71 "m" 26 5 6 59 8 5 -0.548448036904863 1.34089935278437 6.68914237112289 1 24 0.675300903320313 0.999255023132439 23279 2390 -0.516992677644648 11 13
9 "C" "presentation" 73 "m" 26 19 15 66 11 9 1.98014328847719 1.30731076474642 6.13465425021221 1 23 0.684345703125 0.998767183071089 22675 2467 0.111129267157259 34 20
10 "C" "presentation" 70 "f" 23 15 11 37 12 5 -0.00835264036605162 1.31364278250677 6.04296642203063 1 31 0.660496826171875 0.999330420580866 16527 1891 -0.831053650045601 26 17
11 "C" "presentation" 70 "f" 21 4 5 48 14 7 -1.03495694789329 1.32637988533157 6.36221359686858 1 52 0.618857421875 0.99827678101008 12847 1542 -0.831053650045601 9 21
12 "C" "presentation" 71 "m" 29 12 11 67 8 6 1.12853109284705 1.27112946981908 5.63998794204533 1 24 0.696477355957031 0.99956078152123 15537 2100 -0.516992677644648 23 14
13 "D" "presentation" 74 "f" 27 8 6 64 9 6 0.138956943113732 1.29707444392555 6.61852062788746 1 28 0.6667431640625 0.998894785005632 20900 2258 0.425190239558212 14 15
14 "D" "presentation" 67 "m" 23 7 6 74 6 2 -1.0827783097232 1.3339965459947 6.84139041372089 1 20 0.686428527832031 0.999006760417219 17479 2042 -1.77323656724846 13 8
15 "D" "presentation" 75 "f" 21 8 5 63 8 5 -1.18170886620466 1.34315414051329 8.07586805505954 1 27 0.666935424804687 0.998854979281069 18365 2011 0.739251211959166 13 13
16 "D" "presentation" 77 "f" 27 12 7 40 9 6 0.0297265230276786 1.24218088475751 5.3591530261529 1 28 0.672404174804688 0.994664484905999 11575 1577 1.36737315676107 19 15
17 "E" "free" 74 "m" 23 9 8 69 11 6 -0.0382165659090051 1.28070797141875 4.8270886939154 1 49 0.63938232421875 0.998895619345916 17356 2053 0.425190239558212 17 17
18 "E" "free" 71 "f" 21 12 6 52 8 5 -1.02806224503428 1.33479665887262 6.56851840626489 1 41 0.63839111328125 0.997538698008325 25227 2363 -0.516992677644648 18 13
19 "E" "free" 71 "f" 25 6 6 55 6 7 -0.727032770037637 1.3612749558491 7.94726749737592 1 37 0.64338134765625 0.996464848999946 30904 2689 -0.516992677644648 12 13
20 "E" "free" 69 "m" 24 5 2 75 9 5 -0.777736239491418 1.26706335123248 7.23938706472641 1 36 0.668819580078125 0.997213628655811 7853 1283 -1.14511462244655 7 14
21 "F" "free" 68 "f" 28 10 9 73 5 6 0.494477272482167 1.28747069737705 4.36206003502577 1 20 0.67580078125 0.99818074571548 12045 1519 -1.45917559484751 19 11
22 "F" "free" 73 "m" 29 15 11 39 11 10 1.44505237514311 1.18781502685339 3.59685115743881 1 26 0.693756866455078 0.999531241582946 13469 1950 0.111129267157259 26 21
23 "F" "free" 77 "f" 28 10 10 36 13 8 0.760175495903138 1.35552164914586 6.7487325446851 1 30 0.6463037109375 0.999380515546219 19931 2014 1.36737315676107 20 21
24 "F" "free" 73 "f" 26 6 5 60 10 4 -0.434359674307034 1.27599398942496 4.71052600511876 1 39 0.641356201171875 0.998632509537686 27674 2587 0.111129267157259 11 14
25 "F" "free" 72 "m" 21 7 5 58 11 7 -0.888696370013315 1.22920428596518 5.29709668987969 1 33 0.669024658203125 0.999716084869801 14276 1921 -0.202931705243695 12 18
26 "G" "free" 72 "f" 26 9 5 49 10 9 0.0381897892450737 1.38587347590778 8.15950688333992 1 29 0.648773193359375 0.999337232461478 26200 2350 -0.202931705243695 14 19
27 "G" "free" 73 "m" 27 6 4 49 9 6 -0.465227552430502 1.2663870548575 5.86528339438644 1 25 0.687498779296875 0.999324244289042 18727 2327 0.111129267157259 10 15
28 "G" "free" 75 "m" 26 5 2 60 8 4 -0.922958610326976 1.31153833598916 7.27670959837473 1 29 0.673070678710938 0.999015629037203 12267 1714 0.739251211959166 7 12
29 "G" "free" 79 "f" 25 4 3 62 9 6 -0.773830531207634 1.298548078537 7.29056670665742 1 17 0.694972381591797 0.999023006784164 11526 1566 1.99549510156298 7 15
30 "H" "presentation" 78 "m" 26 10 7 58 9 8 0.258096107991121 1.20952870876673 4.51117718278002 1 33 0.684743041992187 0.999090695565733 11914 1834 1.68143412916203 17 17
31 "H" "presentation" 74 "m" 26 13 12 39 10 6 0.381753814919546 1.21642329546165 4.88897562470856 1 35 0.677454223632813 0.997735668431384 14677 2032 0.425190239558212 25 16
32 "H" "presentation" 69 "m" 26 9 8 54 12 6 0.271077916259553 1.27956651751527 5.68603463437776 1 48 0.64310791015625 0.996527630721176 19903 2215 -1.14511462244655 17 18
33 "H" "presentation" 70 "f" 30 10 10 38 10 7 0.77098130632363 1.26793052390295 6.15065775238957 1 25 0.690077209472656 0.998852312048923 12356 1746 -0.831053650045601 20 17
34 "I" "presentation" 71 "m" 28 10 10 79 10 8 1.3480907079401 1.32687405812644 7.25385457703208 1 5 0.735914306640625 0.992030209538132 22051 2348 -0.516992677644648 20 18
35 "I" "presentation" 74 "m" 26 12 9 58 8 5 0.183492733619363 1.3058626025014 6.24495073469277 1 30 0.65527587890625 0.997867612771946 14538 1661 0.425190239558212 21 13
36 "I" "presentation" 77 "f" 27 10 5 36 9 4 -0.539757656455781 1.29383867213512 5.12282973293097 1 23 0.66946044921875 0.99817925271915 16688 1815 1.36737315676107 15 13
37 "I" "presentation" 75 "f" 30 10 10 47 12 7 1.14070720758044 1.26763120705836 5.44519504531484 1 34 0.6588134765625 0.998481706363224 10619 1476 0.739251211959166 20 19
38 "J" "free" 74 "f" 28 4 3 26 10 6 -0.889183577222544 1.35986899539974 6.06018818122106 1 17 0.6709814453125 0.997860727697172 21685 1988 0.425190239558212 7 16
39 "J" "free" 69 "m" 19 6 3 37 10 6 -2.07255802169425 1.36232529825692 7.01283395496396 1 26 0.650234375 0.999575022899866 30465 2519 -1.14511462244655 9 16
40 "J" "free" 73 "f" 30 19 14 79 9 6 2.39013165416792 1.31411184359244 4.58220731320737 1 11 0.698877410888672 0.99946727189776 16132 1756 0.111129267157259 33 15
41 "J" "free" 76 "m" 23 12 9 42 9 8 -0.283327126731707 1.21205626725541 3.11594913042024 1 11 0.724135131835937 0.998326116745902 6261 1063 1.05331218436012 21 17
42 "K" "free" 70 "m" 26 14 12 73 10 5 1.05062754076651 1.24021944867219 4.93224298703292 1 29 0.684811401367187 0.998781618711671 12716 1829 -0.831053650045601 26 15
43 "K" "free" 73 "f" 23 2 0 51 10 6 -1.62431033531194 1.19923806578736 3.99233451647596 1 30 0.685920104980469 0.997669623646992 7971 1329 0.111129267157259 2 16
44 "K" "free" 73 "m" 26 5 4 44 9 6 -0.814466012707176 1.19633672685265 3.69092083923084 1 38 0.660885620117188 0.998901456059471 14936 1959 0.111129267157259 9 15
45 "K" "free" 68 "f" 26 6 8 51 11 5 -0.202968744219017 1.28344391736019 5.34001386643455 1 33 0.65319091796875 0.998888182198314 21152 2201 -1.45917559484751 14 16
46 "L" "presentation" 71 "m" 24 9 7 37 8 7 -0.775333127411791 1.24254173206358 3.77182882200041 1 31 0.666841430664063 0.998481798246692 17732 2109 -0.516992677644648 16 15
47 "L" "presentation" 66 "f" 27 8 10 42 11 7 0.276554091816277 1.34512860687591 6.05773116869353 1 29 0.649302978515625 0.998728784219866 12829 1506 -2.08729753964942 18 18
48 "L" "presentation" 75 "f" 28 6 7 64 5 4 -0.326545877608712 1.23374712316781 3.68124924300504 1 18 0.70423828125 0.999448922778635 13349 1846 0.739251211959166 13 9
49 "L" "presentation" 70 "f" 27 12 8 61 13 9 1.18665962147381 1.30144150100389 6.05507111561687 1 23 0.676441650390625 0.999074352772362 18768 2119 -0.831053650045601 20 22
50 "M" "presentation" 73 "m" 27 11 10 53 10 7 0.630770084026032 1.21287723378029 3.90413138220318 1 35 0.678646240234375 0.998641486991743 15430 2102 0.111129267157259 21 17
51 "M" "presentation" 77 "m" 24 11 4 50 10 6 -0.493805242562419 1.24973515319794 5.52259493633148 1 31 0.689049682617187 0.999512715324241 16962 2348 1.36737315676107 15 16
52 "M" "presentation" 75 "f" 28 12 9 67 12 10 1.55611939261636 1.23386926689187 4.83003640286239 1 37 0.672681884765625 0.99870818663012 13616 1914 0.739251211959166 21 22
53 "M" "presentation" 81 "f" 24 10 6 57 9 6 -0.370906910094202 1.3277573044873 6.7573784557869 1 33 0.6470556640625 0.998659025438554 18895 1972 2.62361704636489 16 15
54 "N" "presentation" 77 "m" 24 6 4 38 9 4 -1.39414316884387 1.31582179880271 6.13822828797993 1 35 0.654395751953125 0.999180057101903 15492 1867 1.36737315676107 10 13
55 "N" "presentation" 75 "m" 28 8 7 55 13 9 0.862166413391744 1.27409267653439 5.09689393861409 1 46 0.64080078125 0.998385134628137 17852 2040 0.739251211959166 15 22
56 "N" "presentation" 69 "m" 26 10 8 74 9 7 0.562986238252252 1.23334615729547 4.78158974718789 1 13 0.720516357421875 0.999012090429649 15813 2134 -1.14511462244655 18 16
57 "N" "presentation" 72 "f" 30 7 12 69 12 5 1.32262573502688 1.25591266751523 5.3648194964724 1 29 0.690850524902344 0.99938110395574 16945 2306 -0.202931705243695 19 17
58 "O" "presentation" 75 "m" 21 9 9 58 9 6 -0.719000276375101 1.23162739170174 4.67079639972966 1 40 0.651353759765625 0.998747149485472 12473 1676 0.739251211959166 18 15
59 "O" "presentation" 68 "f" 26 17 15 80 8 9 1.83120806912563 1.25921332366792 5.82327895473589 1 30 0.679547729492188 0.998618385578246 17246 2232 -1.45917559484751 32 17
60 "O" "presentation" 74 "m" 25 7 6 45 8 6 -0.760162618825471 1.26874906277778 4.52272123969407 1 25 0.67185302734375 0.998912310148694 16448 1933 0.425190239558212 13 14
61 "O" "presentation" 72 "f" 26 14 14 60 9 7 1.03204996752005 1.22032060938476 4.57229216775691 1 26 0.696332092285156 0.997578398437792 9850 1568 -0.202931705243695 28 16
62 "P" "free" 79 "f" 23 5 4 61 13 7 -0.520115562752276 1.35918573089768 7.36229188199752 1 41 0.62806884765625 0.999253876597868 37304 2913 1.99549510156298 9 20
63 "P" "free" 70 "f" 29 13 14 63 12 7 1.81784594059932 1.2280516313662 3.10888904635369 1 22 0.676082763671875 0.99910471626517 14083 1734 -0.831053650045601 27 19
64 "P" "free" 75 "f" 20 6 6 27 9 6 -1.97007385985969 1.30572068837614 5.97760684103344 1 42 0.625667724609375 0.999389204692081 24695 2215 0.739251211959166 12 15
65 "P" "free" 69 "f" 27 6 1 41 8 6 -0.946513715506519 1.32189100035021 5.83785238935767 1 27 0.65394287109375 0.999059822358161 24065 2287 -1.14511462244655 7 14
